# Supplementary material for: Tailored Crystallization Dynamics for Efficient and Stable DMSO‐Free Tin Perovskite Solar Cells
Source: Adv Sci (Weinh). 2025 May 23;12(29):e01311. doi: 10.1002/advs.202501311 (PMC12362759; doi:10.1002/advs.202501311)
Supplement: Supplementary file 2 — Supplemental Table 1 [file ADVS-12-e01311-s003.csv]

Wavelength [nm]	EQE [%]
300.016	3.79727
305.016	6.54094
310.013	11.9281
315.007	18.84642
319.997	27.21496
324.985	35.16585
330.007	42.37725
334.988	48.96282
340.003	54.47943
345.015	57.98147
349.986	61.30125
354.991	63.65717
359.992	65.85133
364.99	68.23992
369.985	69.32846
375.012	71.63615
379.999	72.13361
384.982	74.49596
389.998	75.63732
395.01	76.86904
399.982	77.55855
404.986	77.56712
409.987	78.36259
414.983	78.31627
420.012	77.78617
424.999	77.96033
429.983	77.12926
434.999	76.75676
440.01	75.83553
445.017	75.38001
449.983	74.81369
455.017	74.38817
460.011	73.86046
464.999	73.18158
469.983	72.72624
474.998	72.41782
480.009	71.87159
485.014	71.44911
490.015	71.02226
495.01	70.76829
500.001	70.37153
504.986	70.42367
510.002	70.14973
515.012	70.35798
520.018	69.92333
525.018	69.72247
530.012	70.17789
535.001	69.82938
539.984	70.45188
544.997	70.74812
550.005	70.82619
555.007	70.9561
560.003	70.91146
564.993	71.24355
570.012	71.37921
574.99	71.55903
579.997	71.3185
584.998	71.62967
589.993	71.10873
595.017	71.28438
599.998	71.47617
605.009	71.05633
610.013	71.12827
615.011	70.43832
620.001	70.26984
624.985	70.41732
629.997	70.16644
635.002	69.74391
640.001	69.55275
644.992	69.36871
650.01	68.98685
654.987	68.69983
659.991	68.12406
664.988	68.1356
670.012	67.5227
674.993	67.81639
680.002	67.36515
685.003	66.82549
689.996	66.99542
695.015	67.25317
699.993	67.38008
704.996	66.78775
709.992	66.76075
715.013	67.16646
719.992	67.2264
724.996	66.83694
729.992	66.80659
735.014	66.80998
739.993	66.57308
744.997	66.23601
749.992	66.37626
755.012	66.65007
759.989	65.97766
764.991	65.47779
769.983	64.9464
775	64.9336
780.007	64.49379
785.005	63.67891
789.993	63.25476
795.005	62.24112
800.007	61.19942
804.999	60.2351
810.014	59.05515
814.986	57.21609
820.014	55.57631
824.998	53.10467
830.005	50.0033
835.001	45.65447
839.987	41.22107
844.995	36.03561
849.992	30.04298
855.01	24.15294
859.984	18.93832
865.013	13.96846
869.997	10.02652
875.003	6.8905
879.996	4.45243
885.01	3.13573
890.013	2.0034
895.003	1.18117
900.013	0.80134
905.011	0.47313
909.997	0.34397
915.002	0.20446
919.994	0.15589
925.005	0.13199
930.003	0.1175
934.988	0.0953
939.992	0.07797
945.013	0.07899
949.99	0.07709
