# Supplementary material for: Tailored Crystallization Dynamics for Efficient and Stable DMSO‐Free Tin Perovskite Solar Cells
Source: Adv Sci (Weinh). 2025 May 23;12(29):e01311. doi: 10.1002/advs.202501311 (PMC12362759; doi:10.1002/advs.202501311)
Supplement: Supplementary file 3 — Supplemental Table 2 [file ADVS-12-e01311-s002.csv]

Voltage [V]	Current Density [mA/cm2]-RS	Current Density [mA/cm2]-FS
-0.05	20.30226	21.13733
-0.03	20.25989	20.84016
-0.01	20.24194	20.63871
0.01	20.2082	20.51747
0.03	20.19809	20.39821
0.05	20.17082	20.30897
0.07	20.146	20.21815
0.09	20.12	20.15114
0.11	20.09467	20.05789
0.13	20.09302	20.00319
0.15	20.02856	19.94809
0.17	20.01377	19.90666
0.19	19.9751	19.84899
0.21	19.95204	19.78397
0.23	19.89856	19.72969
0.25	19.86624	19.67774
0.27	19.80864	19.62485
0.29	19.75708	19.52524
0.31	19.67044	19.46023
0.33	19.57757	19.34576
0.35	19.43844	19.21338
0.37	19.25799	19.02151
0.39	18.98684	18.77386
0.41	18.61483	18.42098
0.43	18.07137	17.91519
0.45	17.30118	17.18029
0.47	16.25841	16.17709
0.49	14.8448	14.84093
0.51	13.04976	13.08691
0.53	10.81872	10.93423
0.55	8.19019	8.36426
0.57	5.19077	5.42374
0.59	1.83765	2.09288
0.61	-1.81027	-1.54967
0.63	-5.7177	-5.45651
0.65	-9.81625	-9.63034
0.67	-14.12744	-13.99301
0.69	-18.5934	-18.54578
